# Supplementary material for: Enhancement of oxaliplatin efficacy and amelioration of intestinal epithelial damage by Lactobacillus rhamnosus GG through modulation of gut microbiota
Source: Front Microbiol. 2025 Jun 30;16:1565880. doi: 10.3389/fmicb.2025.1565880 (PMC12256533; doi:10.3389/fmicb.2025.1565880)
Supplement: Supplementary file 1 [file Table_1.xlsx]

## Sheet: 拓扑特征
拓扑参数	MC	Oxp	LGG	Oxp_LGG
节点Nodes	49	54	48	50
边Edges	76	73	68	62
平均度Average degree	3.102	2.704	2.833	2.48
网络直径Network diameter	1	2	1	2
图密度Graph density	0.065	0.051	0.06	0.051
Connected components	14	17	16	17
模块化系数Modularity	0.869	0.85	0.821	0.854
平均聚类系数Average clustering coeffcient	1	0.947	1	0.967
平均路径长度Average path length	1	1.027	1	1.016
Interactions (%)
Positive	100	97.26	95.59	96.77
Negative	0	2.74	4.41	3.23
